# Supplementary material for: Deletion of Growth Hormone Secretagogue Receptor in Kisspeptin Neurons in Female Mice Blocks Diet-Induced Obesity
Source: Biomolecules. 2022 Sep 25;12(10):1370. doi: 10.3390/biom12101370 (PMC9599822; doi:10.3390/biom12101370)
Supplement: Supplementary file 1 [file biomolecules-12-01370-s001.zip]

Archive with 1 entries (1 files):
- biomolecules-1914732-supplementary.pdf
